# Supplementary material for: Mechanisms of Action of Extracorporeal Photopheresis in the Control of Bronchiolitis Obliterans Syndrome (BOS): Involvement of Circulating miRNAs
Source: Cells. 2022 Mar 25;11(7):1117. doi: 10.3390/cells11071117 (PMC8997705; doi:10.3390/cells11071117)
Supplement: Supplementary file 1 [file cells-11-01117-s001.zip]

Archive with 1 entries (1 files):
- cells-1614412-supplementary.pdf
